# Supplementary material for: Development and evaluation of a tool for the assessment of footwear characteristics
Source: J Foot Ankle Res. 2009 Apr 23;2:10. doi: 10.1186/1757-1146-2-10 (PMC2678108; doi:10.1186/1757-1146-2-10)
Supplement: Additional file 1 — Development and evaluation of a tool for the assessment of footwear characteristics compressed folder. The compressed folder contains a web links to the footwear assessment tool, the motion control scale, pictures related to each assessment item from the tool, and pictures to assist categorization of footwear type. [file 1757-1146-2-10-S1.zip]

Archive with 25 entries (25 files):
- Additional_material/1.jpg
- Additional_material/10.jpg
- Additional_material/11.jpg
- Additional_material/12.jpg
- Additional_material/13.jpg
- Additional_material/14.jpg
- Additional_material/15.jpg
- Additional_material/16.jpg
- Additional_material/17.jpg
- Additional_material/18.jpg
- Additional_material/2.jpg
- Additional_material/3.jpg
- Additional_material/4.jpg
- Additional_material/5.jpg
- Additional_material/6.jpg
- Additional_material/7.jpg
- Additional_material/8.jpg
- Additional_material/9.jpg
- Additional_material/acrobatsmall[1].gif
- Additional_material/All_figures_combined.pdf
- Additional_material/Footwear_assessment_tool.pdf
- Additional_material/Footwear_type_picture_chart.pdf
- Additional_material/index.html
- Additional_material/Motion_control_properties_scale.pdf
- Additional_material/Thumbs.db
